# Supplementary material for: Design and Optimization of 3D-Printed Tablets Containing Mucuna Extracts for Erectile Dysfunction Management: A DoE-Guided Study
Source: Plants (Basel). 2024 Aug 18;13(16):2294. doi: 10.3390/plants13162294 (PMC11360075; doi:10.3390/plants13162294)
Supplement: Supplementary file 1 [file plants-13-02294-s001.zip]

Archive with 1 entries (1 files):
- plants-3151937-supplementary.pdf
